# Supplementary material for: ACOT1 deficiency attenuates high-fat diet–induced fat mass gain by increasing energy expenditure
Source: JCI Insight. 2023 Sep 22;8(18):e160987. doi: 10.1172/jci.insight.160987 (PMC10561717; doi:10.1172/jci.insight.160987)
Supplement: Supporting data values [file jciinsight-8-160987-s172.xlsx]

## Sheet: Figure 1C
	Control - LFD												ACOT1KO - LFD												Control - HFD											ACOT1KO - HFD
	ID →	1	2	3	4	5	6	7	8	9	10	11	ID →	1	2	3	4	5	6	7	8	9	10	11	ID →	1	2	3	4	5	6	7	8	9	10	ID →	1	2	3	4	5	6	7	8	9	10	11
	Liver	0.763407	0.705185	2.61047	0.257157	1.59355	1.35278	0.441356	1.16597	0.371891	0.693631	1.0446	Liver	0.000278	0.000512	0.000268	0.000506	0.000576	0.000138	8.49e-05	6.5e-05	0.004659	0.000394	1.68e-05	Liver	0.216562	0.13703	0.325498	0.661222	0.435889	0.466949	1.60085	0.259722	0.230052	0.361911	Liver	0.002505	0.004503	0.000596	0.000287	0.001013	9.64e-05	0.001274	0.002738	0.000992	2.53e-05	1.3e-05
	iWAT	1.08153	0.857559	1.06091									iWAT	0.012123	0.005052	0.007118									iWAT	0.809365	0.701418	1.1859								iWAT	0.039083	0.014515	0.03504
	gWAT	1.83199	0.449089	0.718921									gWAT	0.000512	0.000538	0.00137									gWAT	0.353682	0.370867	0.625378								gWAT	0.008867	0.000204	7.57e-05
	BAT	1.94851	0.380275	0.671214									BAT	0.003094	0.005003	8.75e-05									BAT	0.275251	0.173675									BAT	0.000328	2.85e-05	0.000235

## Sheet: Figure 1E
ID ↓ Group →	Control	ACOT1KO
1	6.20193	1.47331
2	3.31425	1.80448
3	3.97531	1.16301
4	3.57585	0.800607
5	2.83983

## Sheet: Figure 1F
	Control - LFD																									ACOT1KO - LFD																					Control - HFD
Week ↓ ID→	1	2	3	4	5	6	7	8	9	10	11	12	13	14	15	16	17	18	19	20	21	22	23	24	Week ↓ ID→	1	2	3	4	5	6	7	8	9	10	11	12	13	14	15	16	17	18	19	20	Week ↓ ID→	1	2	3
1	23	26.6	25.7	23.8	26.7	25.3	25.9	26.7	26.6	27.2	29.3	25.9	28.8	26.6	28.8	26.8	28.8	26.2	27.4	27.2	23.4	24.4	23.6	22.3	1	21.1	22.7	24.6	23.6	26.5	27.1	26.6	25.4	25.1	26.8	26.7	28.4	29.2	28.9	27.8	30	23	24.6	25.3	24.6	1	28.4	27.5	25.5
2	23.6	28.2	27.5	24.6	26.6	25.7	25.8	29.6	27	26.9	30.1	25.4	30.1	27.9	30.3	27.7	30.1	27.4	27.85	28.15	24.95	27.2	25.5	23.65	2	21.3	22.8	25.5	24.6	26.7	28	27	26.1	25.2	26.5	27.5	29.6	30.6	31.3	30.45	32.1	23.4	25.7	26.35	27.05	2	30.4	29.5	27.5
3	24.6	29	27.6	26.2	28.4	27	27	30.5	28.3	29.1	31	25.7	30	29.8	32.4	28.8	31.8	28.9	28.3	29.1	26.5	30	27.4	25	3	22.4	23.8	26.7	26.4	27.4	28.4	27.9	26.6	26.1	28.4	28.8	31.1	33.1	33.7	33.1	34.2	23.8	26.8	27.4	29.5	3	32.3	31.6	30.9
4	26.2	31.5	28.7	29.7	31.4	30.1	29.4	30.9	29.4	31	32.2	28	31.3	31.6	33.7	30.3	32.7	29.7	29.3	29.9	25	31.6	29.2	27.9	4	23.2	25.3	29.1	28.2	29.4	28.8	27.6	27.5	26.4	31.2	30.8	32.7	33.7	33.3	32.5	32.4	24	26.5	27.6	30.5	4	33.9	33.5	33.6
5	27.1	32.7	29.6	31.5	33.3	31.8	31.3	31.5	29.9	30.8	33.3	28.9	33.2	31.7	33.7	31.7	33.7	30.4	29.4	29.8	25.1	32.6	30.1	28.5	5	25.3	27.6	29.5	27.8	31.2	30.3	28.6	28.7	26.9	31.7	30.3	33.2	33.9	34.7	32.7	33.5	24.9	27.2	28.6	30.8	5	34.5	33.1	34.9
6	28.9	34.3	31.1	32.3	34.6	32.5	32.8	31.8	31.5	32.6	33.8	29.8	33.6	32.9	34.3	32	34.2	31.6	31.3	30.4	26.2	26.2	31.8	31.5	6	27.2	29.5	31.3	29.1	33.2	29.8	28.5	28.7	27	33.8	32.6	35.4	34.4	36.2	34.9	35.8	26.2	28.5	30	32.5	6	35	34.2	36.5
7	30.9	36	33.3	34.7	36.4	35.1	34.9	33.1	32.3	34.7	33.8	29.8	34.1	34.1	36.1	33.8	33.3	30.8	31.65	31.15	27.2	31.65	33.15	33.15	7	28.4	32.4	32.1	30.7	34	30.6	28.8	29.8	27.1	34.6	32.8	36.4	33.6	37	35.55	36	26.9	28.7	30.95	33.15	7	36.8	34.7	39.9
8	31.1	37.2	33.6	34.7	37.1	35.2	35.1	33.3	32.4	35.1	33.9	30.2	34.5	35.8	36.3	35	36.9	32.8	32	31.9	28.2	37.1	34.5	34.8	8	29.3	32.3	32.5	31.2	34.5	29.4	31.1	30.3	27.8	34.4	33.9	37.8	36	37.8	36.2	36.2	27.6	28.9	31.9	33.8	8	38.4	36	41
9	31.2	37.3	34.9	36.3	38	36.1	35.6	34.4	33.8	36.3	35.1	31	35.8	36.1	36.8	34.6	38	34.7	31.6	32	28.4	37.9	35.2	32.4	9	31.6	34.4	34.2	33.1	37	31.2	32.4	31.9	29.1	35.8	35.3	39.2	37.7	39.5	36.9	38.3	27	28.2	31.9	34.8	9	39.5	36.5	41.3
10	33.1	38.1	36.4	38.1	40.2	37.7	37.6	35.4	35.6	37	37.1	32.8	37.8	33	33.9	31.4	39.3	34.2	31.2	32.9	28.1	37.7	35.1	32.9	10	33.3	36.2	35.6	34.3	38.9	31.3	32.6	32.3	29.4	32.6	32.2	35	38.2	38	36.3	38	28.5	30	31.9	34.8	10	40.9	37.3	43.7
11	34.4	38	36	37.9	39.5	38.2	37.7	34.9	33.8	36.2	37	33	38	35.2	35.4	33.4	41	35.2	32.15	33.55	29.35	38.75	35.75	33.45	11	33.4	35.8	31.7	33.6	38.7	31.3	32.8	32.5	29.5	34.1	33.5	36.8	38.9	39.65	37.85	39.05	28.8	29.9	32.8	37.8	11	42.3	38.2	44.8
12	35.4	39.7	36.8	38.4	40.2	38.2	38.1	36.3	35.3	37.4	37	33	38	33.1	33.7	32	41	35	33.1	34.2	30.6	39.8	36.4	34	12	34.4	36.7	34.4	35	38.9	31.4	33	32.7	29.6	32.6	31.3	35.4	39	41.3	39.4	40.1	29.1	29.8	33.7	40.8	12	42.5	38.6	44.4
[truncated: 31 more columns]

## Sheet: Figure 1G
ID ↓	Control - LFD	ACOT1KO - LFD	Control - HFD	ACOT1KO - HFD
1	12.4	13.3	14.1	15.4
2	13.1	14	11.1	17.4
3	11.1	9.8	19.3	14.4
4	14.6	11.4	17.6	9.1
5	13.5	12.4	13.8	12.9
6	12.9	4.3	17.6	11.1
7	12.2	6.4	19.8	14.7
8	9.6	7.3	18.2	12.8
9	8.7	4.5	19.4	7.8
10	10.2	5.8	20.2	7.9
11	7.7	4.6	11.6	11.7
12	7.1	7	12.5	8.6
13	9.2	9.8	16.7	16.4
14	6.5	12.4	13.4	17.6
15	4.9	11.6	16.2	18.4
16	5.2	10.1	17	18.4
17	12.2	6.1	18.9
18	8.8	5.2
19	5.7	8.4
20	7
21	7.2
22	12.8
23	11.7

## Sheet: Figure 1H
	Control - LFD										ACOT1KO - LFD											Control - HFD											ACOT1KO - HFD
ID →	1	2	3	4	5	6	7	8	9	ID →	1	2	3	4	5	6	7	8	9	10	ID →	1	2	3	4	5	6	7	8	9	10	ID →	1	2	3	4	5	6	7	8	9
Fat	7.37	8.63	11.23	9.88	8.17	10.85	11.58	10.78	9.83	Fat	8.71	10.56	10.53	4.8	8.88	7.21	5.36	9.88	9.73	11.97	Fat	17.43	16.07	16.82	18.01	18.29	18.46	17.36	15.48	15.86	16.42	Fat	15.76	16.3	16.12	10.24	11.63	11.1	15.01	15.15	15.11
Lean	26.16	23.77	24.8	23.54	22.86	25.1	24.75	25.77	24.77	Lean	23.21	29.71	25.89	24.78	22.6	23.53	22.66	25.78	25.84	26.96	Lean	28.05	23.41	25.26	28.37	27.59	28.36	25.97	26.01	25.06	28.16	Lean	26.87	28.01	27.57	21.03	21.8	22.54	27.33	25.59	24.33
Free Water	0.1	0.1	0.1	0.12	0.11	0.18	0.2	0.09	0.14	Free Water	0.09	0.1	0.1	0.08	0.1	0.28	0.11	0.22	0.27	0.18	Free Water	0.1	0.12	0.1	0.12	0.13	0.16	0.05	0.2	0.16	0.2	Free Water	0.11	0.16	0.08	0.1	0.18	0.14	0.18	0.14	0.17
Total Water	18.33	16.69	18.06	17.02	17.4	18.02	17.47	17.8	17.04	Total Water	16.1	21	18.05	17.53	16	17.15	16.51	18.43	17.96	19.12	Total Water	19.75	16.61	17.36	20.19	19.36	19.64	17.91	17.9	16.93	19.55	Total Water	19.48	19.38	19.53	15.51	15.98	16.28	18.88	17.72	16.64

## Sheet: Figure 2A
	Control - LFD									ACOT1KO - LFD									Control - HFD										ACOT1KO - HFD
Hours ↓ID →	1	2	3	4	5	6	7	8	Hours ↓ID →	1	2	3	4	5	6	7	8	Hours ↓ID →	1	2	3	4	5	6	7	8	9	Hours ↓ID →	1	2	3	4	5	6	7	8
1	122.697	102.618	105.349	116.555	105.603	108.877	107.385	100.518	1	134.116	96.545	103.121	115.355	106.818	88.3913	106.29	108.923	1	104.023	109.293	121.048	119.344	125.362	120.508	130.351	96.699	104.251	1	148.543	129.363	120.271	124.416	130.185	123.485	117.901	107.798
2	106.436	101.363	89.539	94.6953	108.455	122.553	120.874	93.1104	2	126.115	110.951	124.398	116.598	109.694	85.8038	91.3601	108.027	2	101.875	110.577	119.713	108.98	124.879	104.957	129.333	111.138	119.897	2	143.315	129.524	104.771	117.513	136.992	113.732	111.871	99.7763
3	112.539	99.3676	105.332	134.681	115.593	114.481	112.913	103.973	3	129.472	101.041	101.302	131.519	106.841	97.6454	106.648	137.401	3	106.15	114.472	116.506	108.671	131.818	100.96	128.868	110.206	117.49	3	127.568	120.171	121.888	107.911	119.451	127.168	127.165	111.214
4	131.511	105.778	101.704	117.824	107.875	105.521	104.076	99.8193	4	115.794	104.355	116.552	107.388	111.035	93.5775	95.6395	109.794	4	101.259	105.58	122.832	112.687	138.073	108.174	112.333	98.1254	101.126	4	152.932	112.458	113.605	117.997	142.229	115.901	135.582	119.288
5	122.962	91.3376	109.172	124.35	111.749	115.041	113.465	100.543	5	134.824	116.965	113.342	97.5159	108.713	97.3405	116.532	112.511	5	127.6	114.24	108.572	111.055	132.33	111.194	120.817	106.525	115.251	5	147.4	109.35	138.6	115.13	117.632	125.479	116.041	106.228
6	112.469	95.5151	103.622	112.562	111.671	95.9752	94.6605	108.738	6	134.206	107.749	103.466	101.691	111.275	93.3838	93.1854	113.039	6	101.129	118.956	102.609	109.428	133.298	109.426	130.17	111.613	116.182	6	133.396	117.725	120.129	106.513	130.631	127.963	110.197	124.952
7	122.033	116.039	96.0171	106.055	101.686	99.0026	97.6464	107.885	7	119.54	119.396	113.06	103.283	110.242	92.3912	108.675	119.074	7	100.67	124.163	124.841	121.324	128.375	102.664	120.984	106.749	107.904	7	128.599	106.978	123.043	106.669	129.87	121.609	133.564	99.6615
8	111.822	92.5175	108.612	112.221	102.046	112.874	111.328	100.881	8	127.689	117.77	109.217	102.29	119.62	83.8681	97.5697	127.342	8	99.2993	121.137	109.836	109.873	138.275	103.303	111.597	103.202	106.296	8	122.3	110.197	119.644	114.809	129.272	126.949	109.225	112.275
9	119.74	107.458	82.1751	101.674	106.608	105.79	104.341	113.778	9	129.989	109.025	129.439	102.77	99.8653	84.0837	112.447	106.567	9	99.5287	114.375	117.283	121.597	135.667	114.72	117.387	111.127	113.682	9	121.522	103.386	125.904	126.77	126.383	120.485	116.581	103.813
10	108.71	105.231	100.809	111.109	102.32	100.426	99.0503	109.575	10	128.082	112.264	128.749	101.878	97.326	91.0541	118.171	121.575	10	110.052	113.408	117.119	115.878	129.05	104.687	112.146	115.777	124.306	10	118.754	122.506	116.597	106.752	134.096	110.104	139.613	110.536
11	110.138	103.968	111.471	111.113	107.273	122.983	121.298	99.4063	11	124.624	110.086	114.517	99.8429	112.211	87.643	115.91	123.115	11	97.1244	124.278	117.491	118.3	138.285	105.92	108.991	114.902	139.271	11	122.009	118.684	122.056	112.574	136.942	124.095	120.8	114.562
12	124.912	94.5457	102.852	119.199	104.403	106.83	105.367	97.8027	12	139.121	109.794	123.424	107.938	113.233	84.8312	108.93	123.941	12	107.033	123.229	116.673	119.675	144.378	103.401	118.264	101.759	136.839	12	122.901	119.767	134.731	116.458	131.034	135.653	129.531	111.81
13	119.727	100.298	99.4475	114.034	114.363	102.982	101.571	130.246	13	118.498	118.098	124.297	99.8139	114.15	98.303	127.195	105.382	13	115.335	118.157	116.236	132.365	166.252	111.685	137.092	103.555	145.629	13	118.689	127.232	149.004	112.861	136.543	126.243	156.866	109.559
14	125.711	116.987	123.45	113.687	131.257	115.497	113.915	106.171	14	144.214	118.184	129.97	130.086	120.368	103.639	134.597	140.699	14	119.568	127.324	118.495	140.233	151.775	117.509	146.274	118.98	133.903	14	137.609	126.921	132.97	134.379	126.823	141.636	166.798	131.368
15	135.672	126.858	130.108	124.059	133.399	127.252	125.509	152.814	15	149.912	138.665	153.952	125.403	124.787	113.191	121.476	133.273	15	134.864	142.468	146.071	138.785	157.743	123.956	162.586	115.83	140.429	15	145.359	148.401	151.756	160.283	158.026	142.951	166.518	145.236
16	128.939	122.971	122.192	152.006	132.517	120.699	119.045	143.312	16	123.402	129.839	122.674	120.566	132.201	107.396	126.936	124.927	16	125.049	135.934	147.02	146.976	164.392	151.006	148.401	122.022	143.669	16	147.428	142.865	151.455	166.862	176.546	142.152	129.321	141.551
17	122.361	112.557	118.939	153.954	133.149	141.053	139.121	144.482	17	152.79	118.52	138.931	108.415	126.851	105.487	109.317	141.107	17	138.936	124.998	135.567	141.621	152.822	129.935	151.581	140.7	142.632	17	151.429	140.795	146.639	135.04	171.351	152.197	140.923	131.991
18	142.941	105.744	115.803	156.15	113.762	143.025	141.066	127.024	18	119.833	125.724	144.955	137.121	119.131	142.023	89.8864	131.955	18	126.331	125.613	137.951	125.322	156.971	159.544	129.06	119.624	130.133	18	144.283	144.604	137.822	132.034	149.679	136.591	145.563	126.777
19	116.437	116.437	120.698	144.689	126.497	132.661	130.844	113.512	19	134.202	128.244	135.238	119.574	120.604	120.509	93.0073	140.545	19	114.53	132.604	140.588	125.113	170.965	133.353	138.813	128.852	144.659	19	152.932	115.353	146.806	126.106	156.33	147.421	150.447	133.629
20	106.71	98.5463	102.867	145.525	127.724	99.1222	97.7644	92.4174	20	137.078	124.145	147.641	137.159	135.993	128.817	118.591	138.813	20	136.868	124.292	126.826	139.17	171.328	117.899	130.915	119.364	126.713	20	135.196	142.312	141.761	120.49	153.738	135.679	138.747	126.717
21	132.998	101.343	86.6991	134.195	119.672	119.69	118.05	113.938	21	121.345	113.604	120.879	114.464	106.391	109.496	127.491	114.447	21	128.862	142.318	144.469	125.46	136.881	136.67	132.497	128.979	116.898	21	155.816	141.571	130.072	137.27	147.525	151.451	129.378	134.273
22	117.409	96.208	82.7131	144.155	121.078	99.0234	97.6669	112.391	22	137.499	119.207	136.496	116.55	132.651	120.375	129.049	132.017	22	108.62	110.867	141.769	118.889	152.725	138.022	124.632	124.489	116.628	22	128.242	128.734	130.128	126.563	135.478	125.463	147.686	130.127
23	129.961	100.715	86.9858	122.31	100.24	94.5814	93.2857	129.431	23	139.145	115.442	116.701	114.172	107.077	116.177	96.21	122.746	23	115.913	109.308	139.839	126.767	158.085	120.244	123.064	120.09	122.025	23	152.914	118.01	119.918	131.874	134.87	129.608	118.815	121.212
24	113.407	118.488	108.8	117.724	107.788	103.728	102.307	124.184	24	119.858	124.449	118.586	116.335	104.296	101.071	107.79	130.269	24	118.143	127.109	105.819	118.143	130.4	103.659	105.328	124.073	108.966	24	142.196	127.976	125.183	134.748	123.801	149.944	119.502	124.127
25	127.332	87.0197	96.8725	104.065	105.897	118.089	116.471	84.5883	25	122.241	116.982	100.416	101.257	110.566	97.3115	99.7436	118.644	25	111.944	121.926	111.566	118.117	138.469	107.179	113.597	121.979	109.511	25	122.002	130.15	118.333	117.436	132.35	117.808	125.187	112.871
26	128.943	92.1107	96.2069	122.436	104.207	103.744	102.323	85.8245	26	136.934	107.019	114.017	109.534	113.334	96.7169	95.1787	111.692	26	105.909	113.22	115.302	117.096	124.064	107.814	137.691	118.81	112.937	26	131.347	124.959	124.224	102.334	122.625	117.555	125.658	111.677
27	122.183	94.3618	97.7774	109.065	106.015	114.725	113.154	102.129	27	112.962	109.409	119.777	100.735	105.986	94.3527	106.477	122.846	27	94.961	122.33	112.602	110.547	123.276	102.338	135.016	112.47	119.749	27	124.948	115.67	108.69	109.131	119.501	117.17	117.425	121.721
28	121.926	99.7326	91.6596	111.808	108.237	92.9875	91.7137	100.273	28	138.512	108.77	105.367	102.439	105.058	74.4323	94.455	106.711	28	110	117.18	115.63	114.616	123.916	105.916	120.966	112.665	105.404	28	146.08	126.45	117.48	114.882	126.082	122.16	123.143	103.235
29	124.306	88.2838	86.7983	111.569	99.4678	94.6296	93.3333	104.301	29	116.118	113.283	110.977	94.1807	101.523	90.6116	107.332	123.784	29	106.449	109.533	114.305	115.425	129.156	99.3554	130.202	114.762	99.9576	29	119.207	105.196	123.999	107.409	126.411	110.943	117.306	102.106
30	103.064	99.0401	100.407	112.676	99.5577	107.546	106.073	86.9345	30	132.707	96.1857	100.449	111.172	89.2915	82.0468	88.5925	110.106	30	103.269	110.842	104.904	108.438	118.269	98.0424	111.358	105.069	101.209	30	114.389	102.535	116.416	114.403	126.897	122.918	104.581	104.728
31	106.295	87.5264	86.1629	100.505	95.5943	88.4698	87.2579	102.947	31	120.58	105.931	97.4695	92.5975	112.663	101.796	107.904	95.7512	31	92.527	106.151	105.852	106.027	129.769	107.425	116.264	115.486	124.227	31	129.396	111.359	118.84	106.299	124.868	106.89	121.967	98.6524
32	109.703	97.0913	94.5627	85.8745	103.385	94.3156	93.0236	99.2751	32	112.451	101.563	115.401	102.941	105.06	85.5295	94.632	110.601	32	117.405	113.099	121.446	107.206	119.923	93.9323	100.953	100.637	100.843	32	114.175	102.122	123.306	117.391	113.569	104.666	109.849	107.753
33	87.6635	75.9645	85.178	107.6	96.9173	86.2443	85.0629	86.6806	33	128.197	107.023	103.94	93.8334	95.7024	86.9727	97.9408	92.7988	33	88.6422	110.736	112.145	107.201	119.077	106.82	118.453	109.65	114.72	33	110.623	108.666	98.0364	107.38	120.405	103.194	109.373	97.2941
34	113.052	78.9778	102.949	92.3434	113.166	102.748	101.341	97.1297	34	115.754	105.062	115.12	94.5907	95.9735	93.0106	94.1458	96.7559	34	92.4333	101.354	101.777	114.081	118.614	92.8024	113	100.726	102.988	34	119.886	95.0123	132.054	113.765	110.506	113.097	113.94	105.838
35	102.635	96.7293	87.141	92.7222	96.5275	103.35	101.934	104.865	35	122.012	94.1947	129.686	105.939	107.475	80.0998	111.425	118.444	35	102.204	118.985	111.838	108.6	117.83	90.3698	105.873	104.361	130.49	35	125.696	102.019	109.231	102.383	113.055	103.319	119.709	94.7165
36	109.019	105.312	98.2032	106.125	103.709	103.412	101.995	87.4976	36	123.959	106.825	91.7145	96.7961	106.779	106.628	122.585	104.251	36	94.3272	106.878	106.432	121.629	137.945	96.9212	124.584	94.1411	127.646	36	127.599	101.487	108.86	106.416	113.533	101.912	118.475	95.6059
37	101.547	100.402	105.008	101.015	104.25	96.7648	95.4393	98.1252	37	123.686	113.729	126.444	111.093	102.553	90.8024	126.7	104.526	37	106.265	119.963	115.802	114.151	145.611	100.269	112.396	104.771	130.56	37	117.944	116.935	143.397	126.999	123.642	128.408	121.553	114.374
38	109.962	105.46	96.7696	120.845	122.772	129.494	127.72	135.825	38	140.488	116.771	117.217	124.842	111.259	111.723	135.579	110.823	38	109.751	124.934	126.817	132.176	148.286	117.281	150.5	108.355	148.076	38	124.328	127.939	113.804	130.005	133.279	142.237	138.732	116.039
39	121.846	130.077	121.571	146.04	121.053	102.466	101.062	115.712	39	155.169	123.391	147.415	133.947	127.895	123.608	132.011	126.548	39	115.143	126.013	135.46	126.879	153.524	119.741	152.451	97.0861	133.853	39	141.93	129.729	135.388	154.03	156.036	129.23	145.048	132.408
40	115.461	107.257	104.484	130.508	124.187	131.427	129.627	141.094	40	110.731	126.579	157.482	138.259	123.458	88.8141	113.133	124.492	40	114.513	118.127	147.393	128.759	147.981	114.731	150.799	112.569	133.707	40	119.655	139.855	146.575	134.926	153.988	125.832	122.425	121.001
41	120.074	130.953	107.653	153.115	126.445	117.405	115.796	111.375	41	124.215	123.737	138.533	116.185	118.829	102.978	116.232	115.895	41	128.878	123.146	130.159	134.19	153.611	111.142	135.406	104.01	111.372	41	153.928	144.336	133.985	132.284	147.271	141.291	114.725	123.306
42	117.119	102.581	109.924	115.271	118.768	101.835	100.44	102.136	42	122.395	113.31	137.207	128.61	128.027	119.148	112.582	101.671	42	122.068	83.3429	122.464	131.004	149.019	124.515	130.35	115.707	128.427	42	137.96	143.835	141.055	131.792	149.919	132.664	129.802	118.887
43	104.399	105.952	86.0122	119.548	122.836	125.756	124.033	119.461	43	116.728	114.389	128.753	134.706	110.468	108.441	115.365	121.359	43	116.05	120.451	130.868	112.95	142.424	117.383	116.489	101.012	98.6388	43	155.488	87.9718	134.403	141.431	142.706	125.184	118.641	111.449
44	103.237	100.34	105.304	129.117	115.165	118.022	116.405	112.317	44	104.552	105.604	115.656	127.41	127.068	114.639	123.965	104.237	44	83.6726	124.95	120.577	142.119	126.084	113.572	124.043	115.837	118.9	44	138.207	129.072	116.857	115.293	152.188	101.044	116.863	116.616
45	104.351	103.325	86.8268	113.127	114.927	110.073	108.565	99.0852	45	114.792	104.082	104.375	126.818	104.892	127.543	110.001	101.992	45	97.4161	105.048	128.175	123.296	141.353	112.188	114.164	102.175	109.71	45	116.656	110.941	123.998	123.596	128.099	126.799	112.006	102.735
46	99.6493	85.9897	82.5502	123.244	94.45	97.1571	95.8262	122.002	46	102.952	81.2915	127.678	125.809	116.747	116.32	90.1241	117.838	46	91.985	113.031	121.34	145.044	123.523	97.8541	90.7585	117.007	105.704	46	147.44	101.698	106.478	130.844	143.335	116.37	107.882	116.557
47	111.212	89.0406	90.8173	107.826	100.311	112.842	111.296	106.582	47	119.923	103.997	128.288	110.486	118.863	102.921	109.145	94.6787	47	96.0159	125.971	106.48	114.097	141.612	113.796	109.945	89.762	99.5207	47	123.346	104.035	138.967	128.866	125.781	120.257	101.803	92.4395
48	99.3838	90.6634	101.729	100.53	98.5019	120.77	119.116	97.2357	48	111.537	86.5172	88.6797	92.3035	111.705	86.1884	106.537	120.769	48	100.768	88.4299	100.475	115.458	119.814	102.721	132.603	99.4522	94.9218	48	116.341	122.763	120.848	114.801	130.363	128.991	119.318	112.313

## Sheet: Figure 2B
	Control - LFD									ACOT1KO - LFD									Control - HFD										ACOT1KO - HFD
ID →	1	2	3	4	5	6	7	8	ID →	1	2	3	4	5	6	7	8	ID →	1	2	3	4	5	6	7	8	9	ID →	1	2	3	4	5	6	7	8
Fed Day	117.164	101.312	101.388	113.503	107.107	109.196	107.7	103.002	Fed Day	129.02	110.873	116.775	108.426	110.099	91.5683	109.511	118.385	Fed Day	106.475	117.085	116.375	117.815	122.414	109.994	123.186	107.883	120.145	Fed Day	131.824	118.162	124.515	115.768	130.577	124.322	127.981	112
Fed Night	124.356	109.763	108.225	135.207	121.787	116.609	115.012	124.16	Fed Night	133.506	123.784	133.605	120.976	120.998	116.454	111.975	131.01	Fed Night	124.812	127.551	136.592	130.625	138.717	133.229	134.688	124.402	129.275	Fed Night	145.579	135.062	138.154	137.127	150.734	141.346	138.69	132
Fasted Day	113.01	91.8458	93.6599	104.732	102.723	100.855	99.4736	95.2038	Fasted Day	124.757	107.339	110.571	102.996	104.516	92.2881	105.906	109.124	Fasted Day	102.578	114.081	112.601	113.951	114.524	103.286	120.775	108.849	116.308	Fasted Day	123.401	112.178	118.333	112.588	121.909	115.163	119.064	107
Fasted Night	109.02	104.337	99.8874	121.682	113.639	113.668	112.111	113.412	Fasted Night	118.299	108.29	127.407	123.453	118.795	109.06	112.909	112.948	Fasted Night	106.651	112.851	124.339	127.38	125.012	114.309	125.701	105.462	113.475	Fasted Night	135.095	121.424	129.855	130.786	142.969	124.766	118.851	115

## Sheet: Figure 2C
	Control - LFD									ACOT1KO - LFD									Control - HFD										ACOT1KO - HFD
Hours ↓ID →	1	2	3	4	5	6	7	8	Hours ↓ID →	1	2	3	4	5	6	7	8	Hours ↓ID →	1	2	3	4	5	6	7	8	9	Hours ↓ID →	1	2	3	4	5	6	7	8
1	0.599045	0.515585	0.51364	0.599273	0.53511	0.541807	0.493778	0.625813	1	0.666289	0.478111	0.531115	0.583901	0.527521	0.427681	0.523532	0.522467	1	0.49963	0.522864	0.577634	0.575755	0.587889	0.574546	0.65652	0.48	0.499852	1	0.715601	0.627236	0.574116	0.595212	0.617953	0.590173	0.557217	0.506827
2	0.516025	0.506013	0.437566	0.485736	0.552354	0.61041	0.46016	0.57295	2	0.62911	0.552555	0.63692	0.589614	0.537611	0.416574	0.454186	0.525007	2	0.489002	0.539915	0.568177	0.52066	0.591876	0.50023	0.630697	0.555579	0.578166	2	0.693985	0.626382	0.50117	0.56854	0.653435	0.548406	0.527563	0.467314
3	0.554946	0.496899	0.512395	0.689855	0.586841	0.573158	0.518758	0.607826	3	0.645085	0.504836	0.518614	0.656108	0.517374	0.476355	0.529114	0.669392	3	0.509998	0.558493	0.558747	0.522956	0.625839	0.487253	0.640256	0.545116	0.561696	3	0.612206	0.582533	0.582216	0.521736	0.573861	0.612951	0.602045	0.524101
4	0.641872	0.530666	0.493841	0.596776	0.540391	0.520509	0.492264	0.593095	4	0.582425	0.523336	0.592967	0.526191	0.534258	0.447743	0.472378	0.529579	4	0.483508	0.512617	0.583632	0.540674	0.649658	0.514954	0.558307	0.479082	0.48262	4	0.746143	0.542993	0.538889	0.564991	0.689952	0.553599	0.636459	0.563251
5	0.60445	0.461725	0.525366	0.626588	0.555039	0.574119	0.495211	0.616422	5	0.672072	0.58855	0.579791	0.486658	0.521262	0.46939	0.578359	0.5465	5	0.6	0.546	0.518243	0.530525	0.620486	0.531947	0.588671	0.519889	0.552092	5	0.6996	0.5265	0.6644	0.557462	0.568694	0.5973	0.546334	0.49757
6	0.548623	0.479975	0.495869	0.569494	0.549041	0.47014	0.532129	0.588959	6	0.668126	0.5381	0.528124	0.500333	0.543142	0.451368	0.453136	0.548876	6	0.484843	0.576739	0.495177	0.529697	0.631915	0.526262	0.627904	0.548154	0.554864	6	0.638881	0.564916	0.570652	0.515132	0.634668	0.617825	0.519344	0.588631
7	0.602366	0.579909	0.459114	0.5403	0.499332	0.492367	0.530479	0.528393	7	0.599443	0.602883	0.578122	0.5194	0.535665	0.444834	0.538003	0.580812	7	0.480366	0.597832	0.605592	0.585967	0.599865	0.494326	0.608566	0.517882	0.519214	7	0.612831	0.513772	0.585045	0.517381	0.6334	0.578056	0.628667	0.467825
8	0.56264	0.457112	0.52308	0.574979	0.507702	0.553466	0.500233	0.621107	8	0.633312	0.591089	0.557948	0.513842	0.585784	0.406141	0.47931	0.616929	8	0.475626	0.589123	0.526881	0.530605	0.650624	0.495381	0.561616	0.505081	0.510921	8	0.590109	0.527074	0.571167	0.560315	0.634795	0.614859	0.511496	0.530741
9	0.601846	0.537113	0.396018	0.522836	0.538154	0.524296	0.570976	0.577331	9	0.645364	0.549963	0.660232	0.517275	0.483748	0.411312	0.555609	0.512858	9	0.477756	0.560533	0.567212	0.585868	0.635489	0.554936	0.58794	0.54965	0.544699	9	0.59099	0.49829	0.598378	0.615883	0.617116	0.586683	0.548003	0.48792
10	0.545818	0.531422	0.489626	0.569433	0.509694	0.496502	0.545161	0.535235	10	0.644113	0.568674	0.650327	0.51229	0.476957	0.442244	0.592614	0.592568	10	0.534596	0.55713	0.562935	0.556174	0.604454	0.498076	0.554585	0.564595	0.599816	10	0.576158	0.599677	0.557472	0.522673	0.654669	0.536728	0.663846	0.520018
11	0.556244	0.524652	0.538606	0.565971	0.536549	0.601593	0.490134	0.576429	11	0.623943	0.553308	0.583777	0.498932	0.558975	0.427902	0.576116	0.593237	11	0.467415	0.614975	0.568636	0.569636	0.65102	0.510548	0.54769	0.565091	0.669414	11	0.594843	0.575884	0.585041	0.547303	0.673507	0.606648	0.568681	0.539606
12	0.635486	0.479221	0.495947	0.608617	0.516771	0.526107	0.471711	0.617517	12	0.697994	0.548761	0.630623	0.540493	0.554683	0.413777	0.542689	0.594485	12	0.517418	0.606888	0.561821	0.582903	0.679014	0.492727	0.593984	0.494282	0.655421	12	0.601826	0.585255	0.648073	0.566462	0.638776	0.662497	0.614642	0.526625
13	0.611426	0.509505	0.484736	0.581891	0.578751	0.514998	0.641875	0.53379	13	0.594445	0.592283	0.638747	0.50492	0.560371	0.486242	0.636575	0.504882	13	0.56035	0.583478	0.562527	0.641063	0.789871	0.538706	0.680946	0.509905	0.693693	13	0.581522	0.622023	0.713468	0.552729	0.668577	0.613464	0.742101	0.516798
14	0.637403	0.590856	0.601797	0.582001	0.665709	0.578338	0.516613	0.598919	14	0.725106	0.592641	0.662942	0.659734	0.592683	0.510253	0.660983	0.678535	14	0.584551	0.626385	0.569495	0.680902	0.718522	0.565576	0.735862	0.583919	0.635282	14	0.671382	0.622474	0.639176	0.661308	0.61706	0.689942	0.78106	0.623959
15	0.6921	0.643011	0.635357	0.633192	0.672965	0.638827	0.734096	0.638216	15	0.749201	0.697416	0.779729	0.614654	0.612718	0.548825	0.597457	0.636587	15	0.652679	0.694932	0.702988	0.672177	0.743099	0.596113	0.791197	0.572403	0.668764	15	0.704815	0.729364	0.73237	0.780756	0.772626	0.693859	0.780142	0.683439
16	0.654281	0.621574	0.601018	0.776057	0.672331	0.607463	0.687661	0.68443	16	0.613546	0.654772	0.624045	0.579596	0.656818	0.531566	0.625125	0.597097	16	0.607415	0.664415	0.709668	0.709966	0.778074	0.726071	0.718252	0.596155	0.685949	16	0.716994	0.701774	0.732724	0.796673	0.856223	0.68524	0.608161	0.67317
17	0.6174	0.571329	0.586593	0.781259	0.672938	0.695397	0.692984	0.689382	17	0.768812	0.601743	0.711617	0.537475	0.631649	0.519784	0.544858	0.685509	17	0.677002	0.613086	0.648437	0.685601	0.723162	0.624211	0.738803	0.689222	0.679481	17	0.742025	0.693987	0.708225	0.647077	0.821962	0.737134	0.661598	0.623451
18	0.724843	0.533616	0.568275	0.773349	0.578053	0.690307	0.610953	0.625677	18	0.598248	0.632874	0.737341	0.679197	0.596657	0.709314	0.451107	0.63108	18	0.610442	0.614949	0.664615	0.602872	0.745244	0.768047	0.642866	0.592619	0.618553	18	0.700724	0.709569	0.66619	0.636885	0.718309	0.657407	0.68278	0.597055
19	0.585726	0.587852	0.589638	0.711897	0.640738	0.645625	0.544087	0.66965	19	0.676713	0.647042	0.692717	0.586359	0.603801	0.608255	0.45563	0.674994	19	0.554663	0.649111	0.67642	0.603328	0.808627	0.636743	0.69385	0.63654	0.688519	19	0.747539	0.565527	0.706676	0.610608	0.763042	0.703288	0.705267	0.628903
20	0.535807	0.492758	0.502497	0.727566	0.640513	0.480188	0.447487	0.693757	20	0.692013	0.628579	0.752914	0.689279	0.682907	0.649225	0.592011	0.662131	20	0.664351	0.60673	0.608531	0.668941	0.811211	0.561953	0.658236	0.583607	0.60102	20	0.656593	0.695151	0.680163	0.58382	0.74028	0.650873	0.651162	0.594518
21	0.659585	0.504527	0.430231	0.665784	0.595379	0.5807	0.559171	0.639426	21	0.612513	0.574165	0.619302	0.561804	0.526031	0.551936	0.630374	0.547431	21	0.626356	0.698181	0.695394	0.600529	0.642515	0.654348	0.668099	0.637347	0.553719	21	0.758399	0.692975	0.627074	0.65639	0.712546	0.719123	0.609294	0.632297
22	0.587282	0.475192	0.404862	0.71212	0.602314	0.475912	0.548929	0.615141	22	0.69463	0.59317	0.698556	0.575315	0.652153	0.606666	0.6464	0.640447	22	0.528139	0.540706	0.678535	0.570005	0.722953	0.662017	0.631301	0.615484	0.553388	22	0.625603	0.630129	0.626982	0.616014	0.660512	0.603924	0.696915	0.611654
23	0.654313	0.500626	0.428109	0.612208	0.503407	0.45991	0.634477	0.545902	23	0.70526	0.582025	0.597759	0.556615	0.531292	0.587596	0.476946	0.589751	23	0.556285	0.536843	0.669775	0.608818	0.75065	0.575382	0.625944	0.589851	0.582721	23	0.747142	0.574134	0.576243	0.633173	0.662364	0.620076	0.557106	0.573463
24	0.564157	0.589328	0.533896	0.60366	0.541671	0.506435	0.59555	0.672062	24	0.608108	0.63188	0.608711	0.563318	0.516978	0.509771	0.535286	0.625046	24	0.575465	0.623795	0.50492	0.568142	0.617386	0.499167	0.529508	0.613456	0.51701	24	0.688737	0.620454	0.605974	0.648827	0.606399	0.716291	0.564861	0.587065
25	0.634411	0.440222	0.473493	0.534132	0.530698	0.575356	0.405358	0.544175	25	0.618667	0.594456	0.518144	0.506606	0.55132	0.494018	0.484348	0.565904	25	0.544776	0.602161	0.536522	0.569901	0.658589	0.514866	0.572924	0.602644	0.527467	25	0.595693	0.628568	0.577177	0.569792	0.645218	0.565982	0.595613	0.53166
26	0.650109	0.465175	0.466428	0.627397	0.52122	0.501955	0.416505	0.529122	26	0.68463	0.54129	0.5874	0.546056	0.563349	0.490257	0.470794	0.534435	26	0.518163	0.553829	0.556901	0.563282	0.580754	0.520995	0.701259	0.5788	0.541293	26	0.632212	0.604182	0.607882	0.493378	0.595359	0.572173	0.598283	0.52868
27	0.613076	0.474826	0.481109	0.558062	0.532808	0.546855	0.494384	0.669055	27	0.568451	0.554529	0.615336	0.494264	0.528076	0.476359	0.515884	0.592355	27	0.458133	0.599897	0.541208	0.536527	0.576096	0.488737	0.679266	0.547204	0.572752	27	0.609374	0.562139	0.523541	0.532968	0.583608	0.563328	0.557079	0.577445
28	0.611358	0.5037	0.446375	0.573461	0.540283	0.439588	0.478854	0.606596	28	0.701168	0.54534	0.537686	0.507146	0.507123	0.377936	0.449273	0.506686	28	0.532	0.5712	0.557986	0.552193	0.586974	0.505282	0.595399	0.545358	0.501278	28	0.7172	0.621	0.5676	0.555705	0.611829	0.588479	0.57937	0.484853
29	0.601461	0.437921	0.416687	0.5669	0.489919	0.448014	0.497787	0.497317	29	0.573077	0.549254	0.54919	0.456468	0.483048	0.456968	0.513462	0.591168	29	0.511117	0.528712	0.547735	0.551216	0.604817	0.471493	0.633221	0.556531	0.474513	29	0.577937	0.508684	0.59567	0.515452	0.604958	0.525599	0.551445	0.47976
30	0.49176	0.477613	0.4803	0.576171	0.487731	0.511304	0.413625	0.583501	30	0.64178	0.461149	0.490901	0.545495	0.439757	0.413619	0.42015	0.520653	30	0.494017	0.530375	0.500999	0.515785	0.550778	0.464853	0.534528	0.508248	0.47917	30	0.552442	0.495434	0.555709	0.54615	0.604487	0.582344	0.487371	0.490473
31	0.508319	0.420196	0.41403	0.497206	0.457061	0.418509	0.490369	0.538167	31	0.579393	0.511149	0.468253	0.440536	0.543397	0.494656	0.514213	0.452094	31	0.443072	0.506933	0.501592	0.503036	0.606849	0.50783	0.559523	0.559402	0.591527	31	0.623315	0.536936	0.569918	0.505243	0.592327	0.502583	0.572617	0.461648
32	0.524878	0.467117	0.45323	0.425997	0.49951	0.445917	0.472	0.522951	32	0.539182	0.487607	0.558372	0.496906	0.51248	0.418185	0.449012	0.523953	32	0.562986	0.541154	0.578748	0.508182	0.557323	0.444487	0.484351	0.486299	0.47738	32	0.54541	0.491175	0.590589	0.557699	0.536207	0.493627	0.514194	0.504646
33	0.418598	0.365507	0.407196	0.522811	0.462597	0.408249	0.411763	0.549272	33	0.613935	0.517566	0.49308	0.445729	0.467899	0.414939	0.465229	0.438433	33	0.422868	0.530333	0.529704	0.507344	0.554364	0.50441	0.570581	0.530578	0.546048	33	0.529501	0.523021	0.467185	0.506727	0.568841	0.485934	0.513891	0.456282
34	0.536912	0.375954	0.490218	0.443787	0.54302	0.487662	0.462324	0.495285	34	0.551342	0.503436	0.54922	0.449503	0.477302	0.449179	0.445169	0.457958	34	0.439045	0.482356	0.480365	0.540058	0.550645	0.438071	0.543272	0.486348	0.489619	34	0.570858	0.453675	0.629629	0.537671	0.522197	0.535931	0.533243	0.497448
35	0.487513	0.461401	0.413266	0.444036	0.460269	0.489821	0.497573	0.493051	35	0.58393	0.449906	0.618987	0.504257	0.539473	0.384508	0.528911	0.560184	35	0.486022	0.567857	0.529788	0.512588	0.544514	0.426298	0.506707	0.504123	0.62049	35	0.600126	0.487323	0.520432	0.483646	0.532827	0.486124	0.558622	0.440538
36	0.517875	0.505243	0.467259	0.511553	0.495148	0.488558	0.413294	0.497771	36	0.592986	0.511792	0.437921	0.462682	0.54109	0.51428	0.580737	0.491408	36	0.449209	0.509055	0.501268	0.57369	0.640212	0.457289	0.597622	0.454672	0.604163	36	0.610214	0.484269	0.518813	0.500625	0.534325	0.478984	0.554678	0.445457
37	0.481394	0.477962	0.49821	0.486414	0.49982	0.457575	0.465227	0.527575	37	0.589136	0.542136	0.607769	0.532951	0.519577	0.438191	0.600537	0.494433	37	0.506039	0.572812	0.547202	0.53789	0.676216	0.473245	0.53831	0.507258	0.618541	37	0.561669	0.558518	0.684115	0.603465	0.584426	0.605204	0.568149	0.533771
38	0.522986	0.502257	0.459116	0.577563	0.584619	0.612436	0.644162	0.576304	38	0.67075	0.558647	0.55754	0.592882	0.555686	0.530888	0.641166	0.524181	38	0.525213	0.593817	0.600855	0.622615	0.685195	0.554279	0.720137	0.523715	0.700892	38	0.594213	0.60953	0.54081	0.614156	0.628675	0.671645	0.646927	0.54235
39	0.577819	0.618103	0.575994	0.69909	0.572807	0.482974	0.547212	0.558304	39	0.739278	0.5878	0.700819	0.635678	0.6388	0.5859	0.62408	0.598023	39	0.546668	0.596297	0.63948	0.596077	0.707785	0.563977	0.729437	0.468223	0.633081	39	0.677727	0.615714	0.643078	0.725748	0.736586	0.607158	0.676577	0.616854
40	0.54617	0.509444	0.493961	0.625304	0.588234	0.622539	0.668008	0.611198	40	0.525204	0.602613	0.7478	0.654907	0.616776	0.418897	0.53508	0.588535	40	0.542608	0.557315	0.694802	0.605101	0.68206	0.539011	0.72157	0.544612	0.633264	40	0.568612	0.667187	0.694738	0.635176	0.72622	0.590577	0.572241	0.566059
41	0.570121	0.621614	0.511091	0.731632	0.599508	0.554091	0.526076	0.559055	41	0.590134	0.591145	0.657526	0.549617	0.595316	0.486499	0.548678	0.545629	41	0.613463	0.58475	0.61209	0.631944	0.709164	0.52295	0.646998	0.502257	0.527108	41	0.733359	0.687526	0.636102	0.62248	0.693911	0.664734	0.534335	0.575555
42	0.556221	0.48927	0.522173	0.552359	0.562013	0.480685	0.482269	0.708995	42	0.583186	0.541639	0.651181	0.608292	0.648623	0.564208	0.531524	0.479669	42	0.581174	0.393974	0.575862	0.616952	0.68763	0.58606	0.623604	0.557724	0.607313	42	0.6551	0.682687	0.670071	0.618287	0.706614	0.623364	0.605795	0.553578
43	0.496619	0.503168	0.407845	0.574943	0.582898	0.594273	0.565607	0.591168	43	0.555478	0.543677	0.612231	0.640672	0.558352	0.515838	0.545574	0.574474	43	0.551649	0.569248	0.616322	0.530737	0.655998	0.553605	0.555264	0.486336	0.465169	43	0.73746	0.416383	0.639713	0.666605	0.671124	0.588222	0.551621	0.519622
44	0.490137	0.478088	0.500112	0.621272	0.547626	0.557324	0.531108	0.568551	44	0.49785	0.502992	0.550418	0.60594	0.64651	0.544607	0.585568	0.492133	44	0.396723	0.59218	0.567998	0.670255	0.580526	0.533989	0.59222	0.559807	0.562864	44	0.656051	0.612473	0.554491	0.54201	0.717907	0.473655	0.544935	0.544166
45	0.494764	0.489774	0.411583	0.546367	0.547159	0.519802	0.467173	0.540925	45	0.54473	0.494877	0.495899	0.602495	0.531692	0.606561	0.51922	0.479806	45	0.463711	0.497065	0.60327	0.579702	0.651103	0.526889	0.544721	0.491973	0.518565	45	0.552254	0.525475	0.589057	0.581824	0.602158	0.596227	0.521643	0.478215
46	0.472538	0.408706	0.39211	0.595616	0.449262	0.456592	0.578575	0.543957	46	0.48969	0.387483	0.608644	0.599153	0.594414	0.554676	0.425026	0.555959	46	0.437603	0.536205	0.572424	0.6835	0.567831	0.45973	0.433558	0.565421	0.502082	46	0.702178	0.483988	0.506271	0.61527	0.676322	0.546384	0.50395	0.544549
47	0.529372	0.422127	0.431835	0.524063	0.475831	0.532406	0.505038	0.568865	47	0.571543	0.494763	0.611356	0.525207	0.601732	0.488614	0.516258	0.445728	47	0.45547	0.597276	0.501279	0.536217	0.654128	0.534516	0.524952	0.432689	0.471088	47	0.584564	0.49369	0.66	0.606655	0.590765	0.564058	0.472635	0.430978
48	0.471611	0.42955	0.482653	0.491717	0.468722	0.572085	0.459202	0.554415	48	0.530028	0.411133	0.421526	0.438149	0.557285	0.410805	0.504166	0.572844	48	0.477207	0.41768		0.543076	0.498604	0.482689	0.633612	0.479755	0.449524	48	0.551648	0.582144	0.574849	0.539161	0.614482	0.607109	0.557381	0.525443

## Sheet: Figure 2D
	Control - LFD									ACOT1KO - LFD									Control - HFD										ACOT1KO - HFD
ID →	1	2	3	4	5	6	7	8	ID →	1	2	3	4	5	6	7	8	ID →	1	2	3	4	5	6	7	8	9	ID →	1	2	3	4	5	6	7	8
Fed Day	0.587014	0.514332	0.497686	0.579554	0.54796	0.541272	0.518534	0.58527	Fed Day	0.644773	0.556078	0.596446	0.543549	0.53786	0.44513	0.542329	0.57258	Fed Day	0.51179	0.570927	0.559051	0.568099	0.645466	0.52039	0.612396	0.529873	0.57	Fed Day	0.637577	0.572501	0.594947	0.561938	0.634033	0.600652	0.57258	0.612712
Fed Night	0.627549	0.551981	0.528048	0.699709	0.612031	0.578076	0.605539	0.647364	Fed Night	0.671905	0.624367	0.682269	0.594361	0.6011	0.582294	0.555519	0.629007	Fed Night	0.60528	0.624275	0.655928	0.629038	0.734292	0.630405	0.669806	0.612668	0.61	Fed Night	0.708857	0.661306	0.666262	0.661022	0.731426	0.678721	0.629007	0.668734
Fasted Day	0.542904	0.455364	0.45478	0.524678	0.507479	0.487986	0.468802	0.54501	Fasted Day	0.607745	0.523447	0.542128	0.498677	0.516398	0.453856	0.505635	0.518132	Fasted Day	0.492333	0.549321	0.536491	0.542451	0.598095	0.483724	0.588364	0.527941	0.553224	Fasted Day	0.594297	0.540318	0.567791	0.537334	0.581806	0.546996	0.518132	0.574956
Fasted Night	0.520537	0.49	0.47	0.59	0.53	0.53	0.533027	0.580543	Fasted Night	0.562712	0.515812	0.60574	0.586011	0.59895	0.51766	0.533517	0.53328	Fasted Night	0.49	0.515124	0.571405	0.59	0.62	0.51	0.600594	0.5	0.53	Fasted Night	0.64	0.58	0.62	0.62	0.67	0.59	0.53	0.58

## Sheet: Figure 2E
	Control - LFD									ACOT1KO - LFD									Control - HFD										ACOT1KO - HFD
Hours ↓ID →	1	2	3	4	5	6	7	8	Hours ↓ID →	1	2	3	4	5	6	7	8	Hours ↓ID →	1	2	3	4	5	6	7	8	9	Hours ↓ID →	1	2	3	4	5	6	7	8
1	0.859267	0.98325	0.85724	1.07675	1.01637	0.936955	0.889895	0.795141	1	0.934985	0.92324	1.08392	1.01198	0.911953	0.830765	0.906317	0.794973	1	0.894993	0.802307	0.787344	0.819275	0.792608	0.773311	0.945109	0.850754	0.785916	1	0.81222	0.83889	0.777951	0.786558	0.756269	0.782711	0.78462	0.758035
2	0.838162	0.953243	0.87006	1.06694	1.03728	0.94785	0.914382	0.747636	2	0.952836	0.948296	1.05928	1.00797	0.881485	0.844122	0.939095	0.848182	2	0.895447	0.801777	0.866842	0.781323	0.834128	0.771965	0.818095	0.871812	0.805694	2	0.833016	0.828143	0.786063	0.830451	0.775065	0.817295	0.776256	0.743103
3	0.904289	0.96099	0.84886	1.06099	1.02419	0.962852	0.952426	0.76306	3	0.947626	0.959135	1.05883	0.952676	0.83399	0.863159	0.92798	0.856432	3	0.887355	0.804021	0.862152	0.809475	0.840874	0.820776	0.899201	0.831168	0.773587	3	0.799962	0.837165	0.780724	0.827831	0.802895	0.815747	0.790222	0.767
4	0.871393	0.976092	0.843555	1.0146	0.969508	0.909359	0.906448	0.779107	4	0.985713	0.974721	1.03292	0.88061	0.808958	0.787118	0.912624	0.81649	4	0.876088	0.779275	0.843693	0.797909	0.80558	0.767392	0.893384	0.784307	0.767832	4	0.856466	0.822707	0.754306	0.789931	0.840914	0.780416	0.758511	0.774896
5	0.89	1.01	0.83	0.993434	0.934929	0.953387	0.898911	0.782648	5	0.96	0.99	1.05554	0.954176	0.795314	0.817485	0.93147	0.846199	5	0.89	0.8	0.88	0.78097	0.792097	0.786498	0.811252	0.780763	0.778706	5	0.78	0.81	0.8	0.833642	0.827545	0.767184	0.767253	0.743551
6	0.861721	0.982015	0.787934	1.01005	0.894164	0.881197	0.875374	0.798332	6	0.94293	0.95722	1.04651	0.897018	0.865319	0.826685	0.850476	0.844709	6	0.85903	0.794355	0.837332	0.832461	0.834963	0.807067	0.774482	0.803225	0.769662	6	0.789737	0.798112	0.757305	0.829004	0.846978	0.822374	0.773803	0.765777
7	0.915022	0.959154	0.782859	1.03858	0.889219	0.940115	0.893687	0.749323	7	0.973231	1.00156	1.0539	0.985324	0.847381	0.81143	0.921909	0.860052	7	0.864595	0.776581	0.809804	0.823688	0.778687	0.811659	0.940645	0.760032	0.799598	7	0.769965	0.80195	0.762359	0.840377	0.862172	0.761692	0.76861	0.75115
8	0.987064	0.913906	0.810491	1.0622	0.941756	0.882245	0.929919	0.795266	8	0.927582	0.978755	1.05	0.980834	0.878284	0.834106	0.893663	0.833614	8	0.884215	0.791173	0.850575	0.82326	0.80568	0.795784	0.941854	0.794016	0.794535	8	0.819652	0.785763	0.778417	0.864796	0.88923	0.834711	0.749249	0.777373
9	0.983115	0.962001	0.814786	1.07733	1.00078	0.926203	0.976879	0.776363	9	0.933119	0.996642	1.04361	0.988919	0.835235	0.873939	0.922571	0.810411	9	0.851028	0.799349	0.881281	0.81423	0.788166	0.829797	0.919057	0.836218	0.781051	9	0.845418	0.815919	0.760765	0.846807	0.866802	0.855783	0.763764	0.756808
10	0.978207	1.00054	0.845585	1.06331	0.946716	0.916613	0.941179	0.752967	10	0.984072	1.01426	1.00334	0.984949	0.881183	0.845732	0.974301	0.858485	10	0.887968	0.84653	0.891118	0.799235	0.78789	0.765231	0.872903	0.779286	0.807198	10	0.843117	0.874642	0.784337	0.877562	0.86614	0.860175	0.808293	0.758067
11	1.00307	0.999336	0.826176	1.03787	0.963246	0.866891	0.904723	0.788609	11	0.967385	0.983732	1.04119	0.959549	0.946816	0.86634	0.938086	0.812757	11	0.899697	0.809749	0.919328	0.811854	0.807767	0.815849	0.937397	0.811591	0.794877	11	0.860559	0.841876	0.791499	0.849599	0.895449	0.871397	0.769102	0.764479
12	1.03276	1.01774	0.816616	1.04781	0.921096	0.902154	0.818347	0.773787	12	0.969687	0.960352	1.05065	0.967873	0.879548	0.862541	0.947329	0.796548	12	0.907755	0.827451	0.90028	0.85691	0.803788	0.771262	0.934836	0.764463	0.782621	12	0.877142	0.867285	0.806927	0.851514	0.860308	0.867503	0.799763	0.764719
13	1.04647	1.02676	0.856268	1.04527	1.01108	0.960278	0.900025	0.780561	13	0.974383	0.972813	1.07458	1.00943	0.888034	0.918309	0.966391	0.792368	13	0.900858	0.847236	0.912115	0.834532	0.843602	0.818553	0.890329	0.817882	0.760399	13	0.880667	0.871574	0.789723	0.878589	0.877823	0.847712	0.790148	0.770561
14	1.01879	1.00266	0.860189	1.05872	1.02013	0.966922	0.852278	0.800355	14	0.983995	0.973669	1.04361	1.01991	0.900096	0.899647	0.888432	0.819572	14	0.882882	0.870682	0.896994	0.844557	0.82959	0.810105	0.94121	0.800254	0.743716	14	0.862638	0.884483	0.804696	0.89791	0.852695	0.857339	0.749009	0.794756
15	1.04402	1.01801	0.867319	1.04623	0.998182	0.977724	0.802396	0.77974	15	0.961343	0.986115	1.01441	0.88185	0.888903	0.839016	0.895445	0.780631	15	0.887381	0.830477	0.861444	0.834654	0.810257	0.806889	0.809857	0.826204	0.757181	15	0.837974	0.891531	0.820605	0.857233	0.871949	0.843192	0.750992	0.761337
16	1.02385	1.0063	0.895851	1.04744	1.02156	0.987593	0.798344	0.794806	16	0.941897	0.996922	1.03249	0.805442	0.936146	0.920935	0.90474	0.781937	16	0.863858	0.844692	0.870117	0.824258	0.828671	0.8062	0.789902	0.785054	0.770121	16	0.850408	0.890262	0.830253	0.778766	0.839985	0.816121	0.765303	0.801996
17	0.999668	1.02337	0.904915	1.02241	1.00571	0.905202	0.796293	0.787951	17	0.986285	1.02389	1.06094	0.9274	0.945164	0.90298	0.949112	0.846312	17	0.855885	0.858095	0.8847	0.832864	0.827857	0.802765	0.817435	0.795786	0.760725	17	0.879946	0.903687	0.823635	0.792823	0.797044	0.834639	0.758944	0.775851
18	1.01942	0.99806	0.886241	0.923365	1.02782	0.82142	0.808077	0.77782	18	0.95507	0.98742	1.03221	0.923925	0.968667	0.957272	0.976813	0.784024	18	0.877526	0.823444	0.877496	0.808107	0.840805	0.810881	0.901126	0.842172	0.749788	18	0.845873	0.886571	0.823808	0.818702	0.798699	0.810029	0.754682	0.763994
19	0.985995	1.00219	0.869019	0.897058	1.01482	0.855496	0.79349	0.776585	19	0.995011	0.998234	1.06104	0.883717	0.967105	1.00032	0.881306	0.801083	19	0.871706	0.833998	0.876837	0.817578	0.825976	0.77911	0.916184	0.828256	0.756556	19	0.86814	0.882741	0.810089	0.833605	0.865237	0.775645	0.752689	0.761794
20	0.979629	0.961106	0.869178	0.961513	0.973876	0.833991	0.833361	0.779817	20	0.998379	1.0135	1.04272	0.982467	0.979393	0.994244	0.949596	0.77513	20	0.832941	0.842675	0.86517	0.804894	0.830165	0.772245	0.939152	0.792554	0.743402	20	0.846425	0.866549	0.797934	0.83635	0.811855	0.797209	0.756853	0.749576
21	0.929948	0.94434	0.931342	0.930453	0.941626	0.83923	0.889136	0.778967	21	0.999137	1.00563	1.06196	0.887262	0.916643	0.99489	0.916879	0.786024	21	0.786939	0.849223	0.885316	0.788634	0.796274	0.789617	0.95307	0.83273	0.739311	21	0.853508	0.876612	0.817327	0.784687	0.823867	0.757478	0.770933	0.76436
22	0.966518	0.913807	0.875754	0.913104	0.941228	0.804477	0.868363	0.754019	22	1.00384	0.941041	1.05746	0.910064	0.893916	0.994165	0.969445	0.838762	22	0.85061	0.850718	0.862753	0.794977	0.829204	0.796628	0.966055	0.832413	0.744824	22	0.862717	0.876269	0.813703	0.854112	0.86074	0.810514	0.779101	0.757043
23	0.990688	0.937628	0.897389	0.966225	0.979709	0.851965	0.881852	0.784018	23	1.01804	0.997057	1.06099	0.860582	0.930824	1.00875	0.927843	0.80366	23	0.866457	0.799311	0.890003	0.801662	0.841424	0.787448	0.98695	0.80573	0.770227	23	0.870533	0.852367	0.803623	0.800616	0.889727	0.786717	0.754062	0.78012
24	0.940452	0.939465	0.886404	1.06555	0.982403	0.866528	0.794541	0.756342	24	1.02161	1.02025	1.06986	0.833762	0.926828	0.997316	0.935837	0.794382	24	0.894495	0.854639	0.886908	0.806765	0.829928	0.812053	0.938899	0.830031	0.745422	24	0.835166	0.838248	0.831735	0.811774	0.879185	0.780902	0.785288	0.781189
25	0.947505	1.00949	0.870109	1.06955	0.971153	0.853947	0.793668	0.786087	25	1.00965	1.02717	1.09171	0.964427	0.950781	1.02408	0.843344	0.774056	25	0.907689	0.854558	0.912081	0.819715	0.847903	0.802607	0.952064	0.831622	0.801529	25	0.86627	0.817485	0.860595	0.841666	0.86045	0.802995	0.808739	0.766213
26	0.995827	1.00249	0.837636	1.06275	0.963299	0.828418	0.843707	0.770236	26	0.959643	1.00686	1.08511	0.949907	0.938081	1.01785	0.921084	0.78723	26	0.88135	0.874585	0.874012	0.807992	0.785591	0.825776	0.992531	0.77511	0.784447	26	0.809731	0.827268	0.874612	0.816753	0.844259	0.854117	0.810886	0.785826
27	0.976336	0.987747	0.893172	1.05663	0.982775	0.773141	0.835761	0.784539	27	0.988892	1.01655	1.07335	0.886018	0.947645	1.00139	0.83602	0.819463	27	0.908325	0.819322	0.885221	0.84285	0.779056	0.779788	0.941343	0.771429	0.777494	27	0.862369	0.850187	0.812207	0.867475	0.867472	0.805837	0.799801	0.791596
28	0.97	1.01	0.86	1.06656	0.955076	0.740565	0.779458	0.765494	28	1.01	0.97	1.04544	0.921826	0.821501	1.02482	0.764201	0.757075	28	0.87	0.83	0.85	0.813938	0.831844	0.775634	0.851137	0.751001	0.75423	28	0.89	0.88	0.83	0.82969	0.842239	0.813543	0.766316	0.753757
29	0.827328	0.928994	0.799416	1.02774	0.901305	0.746123	0.777078	0.749721	29	0.908732	0.838148	0.920208	0.837442	0.76543	0.996881	0.784992	0.778953	29	0.806885	0.800294	0.81992	0.77967	0.787032	0.755288	0.807245	0.758397	0.74634	29	0.838626	0.828136	0.801329	0.798691	0.78786	0.748826	0.763777	0.755596
30	0.776615	0.816973	0.785298	1.05399	0.879856	0.759891	0.765858	0.753799	30	0.824062	0.794911	0.870169	0.88618	0.900941	0.995336	0.752483	0.739605	30	0.791458	0.786151	0.78718	0.76419	0.765602	0.751901	0.756735	0.748818	0.736788	30	0.823439	0.825401	0.777799	0.778352	0.769955	0.748918	0.730681	0.739994
31	0.782734	0.800482	0.803778	0.91888	0.784297	0.741424	0.768433	0.758585	31	0.80362	0.818555	0.802836	0.76505	0.818355	0.847631	0.770764	0.736037	31	0.797712	0.791192	0.780039	0.754401	0.781696	0.740491	0.765501	0.752947	0.758767	31	0.812266	0.813047	0.796178	0.761406	0.75374	0.71988	0.758585	0.739882
32	0.787669	0.805796	0.792636	0.929943	0.825133	0.741029	0.762483	0.764374	32	0.795566	0.800863	0.83078	0.821496	0.862785	0.872046	0.754742	0.747409	32	0.788163	0.793612	0.786204	0.751011	0.757598	0.744314	0.754837	0.744652	0.736598	32	0.780764	0.808178	0.789049	0.759578	0.735719	0.731505	0.747553	0.741978
33	0.780933	0.808773	0.783758	0.847284	0.777684	0.746927	0.759813	0.761521	33	0.790306	0.828231	0.753957	0.759104	0.871838	0.775897	0.758663	0.738715	33	0.774764	0.775407	0.790245	0.74483	0.764367	0.736245	0.770103	0.750243	0.756547	33	0.788617	0.809862	0.771516	0.733774	0.73814	0.725585	0.761992	0.748259
34	0.758442	0.767212	0.767009	0.804248	0.798259	0.754116	0.765063	0.747444	34	0.769799	0.792214	0.775852	0.760618	0.940153	0.82332	0.741239	0.745294	34	0.772426	0.758209	0.766346	0.745927	0.753439	0.734958	0.761648	0.74178	0.75254	34	0.768031	0.779055	0.771564	0.739567	0.739033	0.74974	0.746488	0.755422
35	0.759135	0.775058	0.752788	0.79049	0.773753	0.750851	0.753871	0.756833	35	0.786742	0.780321	0.777553	0.766961	0.977701	0.799801	0.753727	0.741075	35	0.771199	0.762482	0.775942	0.734536	0.735925	0.732354	0.745531	0.74187	0.75308	35	0.777274	0.780864	0.76896	0.737722	0.728892	0.722481	0.734382	0.716013
36	0.757951	0.796535	0.765242	0.81597	0.778725	0.736435	0.737629	0.74185	36	0.785581	0.787322	0.779078	0.783251	1.01655	0.818296	0.746473	0.728471	36	0.779767	0.76883	0.769425	0.731929	0.752404	0.73308	0.755816	0.742747	0.735855	36	0.784587	0.775891	0.7717	0.721934	0.723504	0.718326	0.747549	0.722408
37	0.751147	0.764366	0.754755	0.811891	0.794996	0.741691	0.751183	0.748407	37	0.769479	0.772501	0.804902	0.797369	1.01575	0.820427	0.750524	0.741105	37	0.770274	0.76757	0.777604	0.728141	0.754831	0.734396	0.748131	0.751496	0.738783	37	0.767843	0.780388	0.775652	0.760334	0.740054	0.728992	0.741651	0.727565
38	0.763604	0.769208	0.754744	0.782782	0.768541	0.74261	0.752784	0.746115	38	0.776303	0.785348	0.764192	0.758171	0.957417	0.760419	0.741959	0.741032	38	0.767002	0.786892	0.761077	0.726856	0.735574	0.739521	0.74451	0.745235	0.736005	38	0.781948	0.770192	0.760245	0.737907	0.732128	0.736223	0.732839	0.734028
39	0.751508	0.760314	0.74894	0.788928	0.744201	0.729306	0.740978	0.748449	39	0.770302	0.769158	0.762212	0.75547	0.957566	0.750787	0.740463	0.738358	39	0.765133	0.757215	0.745285	0.716724	0.726852	0.726457	0.744674	0.737263	0.73318	39	0.776657	0.755182	0.758796	0.727865	0.735068	0.716958	0.734154	0.723056
40	0.743019	0.759001	0.740811	0.792456	0.748114	0.746851	0.746326	0.7517	40	0.7514	0.767946	0.757702	0.748231	0.958465	0.73178	0.742033	0.739487	40	0.756045	0.75018	0.732571	0.717929	0.725895	0.716743	0.744701	0.748346	0.738088	40	0.760695	0.774832	0.750641	0.724505	0.73139	0.712969	0.741515	0.738314
41	0.756082	0.756645	0.756852	0.781913	0.751841	0.734939	0.735574	0.745593	41	0.75982	0.77891	0.75598	0.743139	0.969849	0.738063	0.735016	0.723847	41	0.759816	0.76708	0.757745	0.725914	0.732123	0.722602	0.73892	0.742189	0.734816	41	0.769272	0.769446	0.755731	0.722927	0.727915	0.722185	0.728308	0.730117
42	0.757577	0.776179	0.758677	0.792865	0.744324	0.734949	0.733781	0.742252	42	0.769085	0.783543	0.755645	0.74249	1.01568	0.747024	0.735251	0.732655	42	0.768598	0.767796	0.740768	0.725971	0.73027	0.723817	0.74216	0.734856	0.732492	42	0.75842	0.756418	0.758978	0.711343	0.729144	0.717382	0.735211	0.720353
43	0.764261	0.758015	0.752191	0.807068	0.755134	0.738628	0.747887	0.741853	43	0.766885	0.7613	0.763056	0.763861	1.00604	0.764478	0.740869	0.74964	43	0.756849	0.763131	0.739426	0.717409	0.72327	0.731522	0.728051	0.730311	0.721098	43	0.753165	0.745301	0.766851	0.72914	0.720653	0.717421	0.721885	0.72585
44	0.756328	0.770176	0.759654	0.809015	0.763111	0.736632	0.741156	0.731712	44	0.76848	0.76856	0.766306	0.76366	1.03319	0.759447	0.737549	0.733013	44	0.760416	0.751464	0.749444	0.73145	0.721887	0.719792	0.735852	0.744329	0.735616	44	0.756409	0.755115	0.75499	0.719287	0.732327	0.708285	0.732894	0.727596
45	0.751593	0.751445	0.748341	0.823591	0.767801	0.736004	0.729078	0.725158	45	0.753111	0.761502	0.759836	0.759633	1.01783	0.763581	0.734717	0.722165	45	0.770029	0.76755	0.744009	0.719724	0.723502	0.715494	0.732453	0.730599	0.728136	45	0.745979	0.746092	0.758964	0.72441	0.71893	0.720091	0.727954	0.719176
46	0.752815	0.760619	0.759068	0.826158	0.764298	0.717292	0.752696	0.739513	46	0.76215	0.772533	0.772737	0.769001	1.0361	0.773963	0.731358	0.732894	46	0.767696	0.762482	0.75368	0.728389	0.715818	0.716819	0.738173	0.74449	0.749456	46	0.769127	0.764378	0.762669	0.720235	0.733343	0.714466	0.739529	0.731966
47	0.765964	0.748386	0.762352	0.848415	0.753701	0.731666	0.748847	0.736638	47	0.769211	0.764796	0.771512	0.761861	1.01251	0.756881	0.74184	0.724473	47	0.761317	0.754299	0.751057	0.718068	0.734246	0.716038	0.734265	0.735277	0.736182	47	0.74698	0.754297	0.758439	0.724544	0.715727	0.710575	0.715197	0.725801
48	0.754787	0.74911	0.754498	0.873565	0.765835	0.746754	0.736978	0.73712	48	0.759844	0.761375	0.761656	0.756359	0.952837	0.772215	0.743747	0.752725	48	0.763045	0.745981	0.737268	0.721325	0.728891	0.717566	0.737982	0.73698	0.737611	48	0.752813	0.752511	0.762871	0.715493	0.729408	0.723692	0.73955	0.738018

[truncated: 62 more sheets: Figure 2F, Figure 2G, Figure 2H, Figure 2I, Figure 3A, Figure 3C, Figure 3E, Figure 3G, Figure 4A, Figure 4C, Figure 4E, Figure 4G, Figure 5A, Figure 5C, Figure 5E, Figure 5G, Figure 6A, Figure 6B, Figure 6C, Figure 6D …]
